# Supplementary material for: Development of a Novel Anti-CD44 Variant 7/8 Monoclonal Antibody, C44Mab-34, for Multiple Applications against Oral Carcinomas
Source: Biomedicines. 2023 Apr 5;11(4):1099. doi: 10.3390/biomedicines11041099 (PMC10136282; doi:10.3390/biomedicines11041099)
Supplement: Supplementary file 1 [file biomedicines-11-01099-s001.zip]

Archive with 2 entries (2 files):
- rev supple Fig. S1 and S2.pdf
- sup Table S1 C44Mab-34 (v7_8).  .pdf
